# Supplementary material for: Spatio-Temporal Variation in Landscape Composition May Speed Resistance Evolution of Pests to Bt Crops
Source: PLoS One. 2017 Jan 3;12(1):e0169167. doi: 10.1371/journal.pone.0169167 (PMC5207666; doi:10.1371/journal.pone.0169167)
Supplement: S1 File — (ZIP) [file pone.0169167.s005.zip]

Archive with 12 entries (9 files):
- Supplemental Information pgms/
- Supplemental Information pgms/.DS_Store
- __MACOSX/
- __MACOSX/Supplemental Information pgms/
- __MACOSX/Supplemental Information pgms/._.DS_Store
- Supplemental Information pgms/CropSummaryMatlab_25Sep16.txt
- Supplemental Information pgms/Ives_et_al_25Sep16.m
- __MACOSX/Supplemental Information pgms/._Ives_et_al_25Sep16.m
- Supplemental Information pgms/Ives_et_al_funct_25Sep16.m
- __MACOSX/Supplemental Information pgms/._Ives_et_al_funct_25Sep16.m
- Supplemental Information pgms/Ives_et_al_setup_25Sep16.m
- __MACOSX/Supplemental Information pgms/._Ives_et_al_setup_25Sep16.m
