# Supplementary material for: Spatio-Temporal Variation in Landscape Composition May Speed Resistance Evolution of Pests to Bt Crops
Source: PLoS One. 2017 Jan 3;12(1):e0169167. doi: 10.1371/journal.pone.0169167 (PMC5207666; doi:10.1371/journal.pone.0169167)
Supplement: S1 File — (ZIP) [file pone.0169167.s005.zip › Supplemental Information pgms/CropSummaryMatlab_25Sep16.txt]

1	2009	1	0	13797157.63	989938.3439	0	0	0	1451293.445	4707446.974	0	0	0	0	78041846.12	0	0	0	0	2053346.943	8340928.139	0	0	4452921.179	794417.3906	0	0	0	1350609.616	6226896.655	0	1148384.97	0	0	3286224.998	126641412.4
1	2009	2	0	14640758.97	654664.7484	0	0	0	64194.30439	3336173.343	0	0	0	0	35152185.16	0	0	3546231.927	0	4340966.727	9652417.107	0	0	15214630.83	497682.0335	0	0	0	1358513.915	25559762.53	0	0	0	0	2723779.557	116741961.1
1	2009	3	0	11669708.49	944181.9795	0	0	0	0	9981156.352	0	0	0	0	60153896.08	0	0	0	0	8091109.384	11184241.26	0	0	7951658.169	378471.6086	0	0	0	827652.0306	34103290.15	0	0	1836945.153	0	2567014.008	149689324.7
2	2010	1	0	73438582.56	2113517.952	0	12662373.41	6269972.149	2205174.699	3012973.451	0	0	0	0	9612820.453	0	0	0	0	0	251097.2127	0	0	2899131.226	1502564.693	0	0	14606915.27	1743284.815	36803117.3	0	0	73608733.17	0	8344112.169	249074370.5
2	2010	2	0	49908492.66	2273662.831	0	4529291.536	8918727.886	450903.8754	3636916.31	0	0	0	0	5863786.815	0	0	3471269.333	0	2012707.376	22947987.04	0	0	11537579.02	844712.566	0	0	26053891.61	2196583.858	46226989.65	765515.284	0	171814705.3	0	7969142.323	371422865.3
2	2010	3	0	39502613.95	1715258.328	0	28455011.62	4884255.134	148858.432	2664999.707	0	0	0	0	9568455.835	0	0	0	261295.7918	2711469.138	1342790.632	0	0	7911534.699	688872.4835	0	0	16076659.77	883732.5596	34954891.1	0	0	103327326.6	0	4613635.686	259711661.5
3	2011	1	0	109519039.9	2229155.792	0	21157923.81	5073575.611	2188405.662	8822213.934	0	0	0	0	5390949.504	0	0	0	0	974544.7921	226339.5873	0	0	7664106.643	2881417.224	0	0	15276335.43	1798191.74	55472823.16	491876.0409	1114398.184	27027520.47	0	9329096.177	276637913.6
3	2011	2	0	67473532.72	2323775.766	1107896.705	39645716.4	3242900.22	454911.5196	4262664.333	0	0	0	0	13046213.7	0	0	3916636.697	0	3157099.026	29630210.44	0	0	32431351.91	1767869.799	0	0	23146193.29	2376948.576	63893305.47	0	0	82389935.52	0	7817803.286	382084965.4
3	2011	3	0	58529127.4	2189490.398	0	40337933.37	3330393.525	1452708.636	23866823.11	421492.3735	0	0	0	10777030.25	0	1068340.585	0	0	732979.8841	2515670.863	686709.2673	0	13813765.57	699497.2962	0	0	14556523.25	1097473.188	62121973.5	357161.5821	0	16889282.97	0	4630710.832	260075087.9
4	2012	1	0	65119956.23	3014898.448	0	20887415.21	9567495.476	5018220.501	13348929.4	0	0	0	0	74531130.03	0	0	0	0	5069307.364	8013654.064	0	0	12739130.82	1859417.378	0	0	16673588.54	1956437.861	59819716.9	3409276.234	75632.59793	71622605.85	0	13198921.22	385925734.1
4	2012	2	0	27373168.12	2377914.939	0	30314038.58	8932569.859	294868.7688	3377979.725	0	0	0	0	47481024.38	0	792242.2599	3409898.111	0	12186640.77	30717769.35	0	0	29325484.74	801768.412	0	151826.3704	23146193.29	2411846.134	97183301.12	480741.4506	1980548.546	61060147.07	0	8326765.823	392126737.8
4	2012	3	0	22665041.04	2389343.726	0	43282657.22	10170830.12	41956.03977	13521067.11	0	0	0	0	24588476.41	0	0	0	0	0	2908962.363	0	0	23387107.69	578923.8949	0	0	16472475.36	1097473.188	90473949.4	60475.73492	0	44092287.23	0	5343547.019	301074573.5
5.1	2013	1	4704530.648	81110836.9	3055038.69	0	54871330.3	3688521.837	0	6340989.117	0	1816075.023	0	1014413.074	141724526.2	0	0	0	0	0	8013654.064	0	0	13680487.81	2830133.546	95976.23223	0	17528365.26	1956437.861	20759510.16	0	537007.6772	31643801.17	0	13389596.11	408761231.7
5.1	2013	2	0	45099571.59	2419333.693	0	35270325.5	5682190.799	559171.3807	1333466.634	0	2810001.985	790100.2116	0	139376571.5	0	0	3751689.476	0	1919077.498	30901410.02	0	0	31116993.1	1294293.531	0	0	23146193.29	2411846.134	16283615.07	0	0	47631754.27	0	8489860.342	400287466
5.1	2013	3	0	29939491.53	2538619.596	0	56263015.03	11587817.76	2164785.039	8528765.992	0	4617360.459	333197.9501	1254307.062	70849385.36	4740201.712	0	0	95550.01364	0	3585975.193	0	7375.024353	30299676.98	731601.1079	0	0	17234602.95	1139002.763	37873165.97	546734.9388	0	34943338.54	0	5721530.134	324995501.1
5.2	2013.5	1	4704530.648	80690585.93	3055038.69	0	52483797.29	3688521.837	0	6793548.885	0	1816075.023	0	1014413.074	140189096.4	0	0	0	0	1401822.098	8013654.064	0	0	13680487.81	2830133.546	95976.23223	0	17528365.26	1956437.861	41248572.45	495358.8278	648436.4682	13036783.24	0	13389596.11	408761231.7
5.2	2013.5	2	0	43722025.97	2419333.693	0	27205707.52	1389482.073	559171.3807	1780253.504	0	5076485.32	1808807.809	1053553.499	107441570.6	0	0	3751689.476	0	1386139.658	30901410.02	0	0	31116993.1	1294293.531	0	0	23146193.29	2411846.134	86726785.32	0	0	17754486.86	851376.8926	8489860.342	400287466
5.2	2013.5	3	0	29695549.79	2538619.596	0	53469736.92	11587817.76	2164785.039	8528765.992	0	6559200.005	333197.9501	9163776.117	63051461.56	4740201.712	0	0	638044.778	2823648.743	3585975.193	0	7375.024353	30299676.98	731601.1079	0	0	17234602.95	1139002.763	61670084.06	384560.1498	0	8926286.774	0	5721530.134	324995501.1
