# Supplementary material for: Spatio-Temporal Variation in Landscape Composition May Speed Resistance Evolution of Pests to Bt Crops
Source: PLoS One. 2017 Jan 3;12(1):e0169167. doi: 10.1371/journal.pone.0169167 (PMC5207666; doi:10.1371/journal.pone.0169167)
Supplement: S1 File — (ZIP) [file pone.0169167.s005.zip › Supplemental Information pgms/Ives_et_al_25Sep16.m]

% This compares variation in Q with variation in total area (Bt + refuge)
% measured by density dependence

global K Q PP siteflag writeoutput

clear('V')
figure(1);clf

figflag=1;

collist='kbgrcr';
symlist='..ooxx';

Tstart=48;
Tstop=300;
Tmax=10^4;

% calculate V for mating of genotypes
VV(:,:,1)=[1 .5 0;.5 .25 0;0 0 0];
VV(:,:,2)=[0 .5 1;.5 .5 .5;1 .5 0];
VV(:,:,3)=[0 0 0; 0 .25 .5;0 .5 1];
for i2=1:3
    for i1=1:3
        V(:,:,3*(i2-1)+i1)=kron(VV(:,:,i2),VV(:,:,i1));
    end
end

for spflag=1:2
    for siteflag=1:3
		for earlyflag=0:1

			figoutput=[];
			figselection=[];
			for icase=1:3

				output=[];
				selectiondata=[];
				for iparameter=(0:10)/100

					% initial frequencies
					initp1=10^-6;
					initp2=10^-6;

					% fecundity
					Fbase=50;
					F1base=Fbase;
					F2base=Fbase;

					% movement
					rflag=1;
					r1m=1;
					r1f=1;
					r2m=r1m;
					r2f=r1f;

					% k is the survival of all genotypes in field type 2 (refuge)
					k=1;
					h=.05;
					ss1=.15;
					ss2=.05;

					% attractiveness of plants (from Hazel)
					cChickpea=.98;
					cPigeonpea=.9;
					cCorn=.7;
					cSorghum=.57;
					cCereal=.1;
					cCotton=.4;
					cBtCotton=.4;
					cMungbean=.2;
					cPasture=0;
					cSunflower=.3;

					cNativeHa=.01;
					cNativeHp=.05;

					% BEGIN parameter variations

					% set up refuges
					Ives_et_al_setup_25Sep16

					if earlyflag==0
						xpheno=		[0 1 1 1 iparameter 0; %Bt
							0 1 1 1 iparameter 0; %Cotton
							0 1 1 1 0 0; %Pigeonpea
							1 1 0 0 0 0; %Chickpea   NOTE: no chickpea in 2009
							0 1 1 1 1 0; %Mungbean
							0 1 1 1 1 0; %Sunflower
							0 0 0 0 0 0; %Pasture
							0 .66 .66 .66 .66 0; %Corn
							0 .66 .66 .66 .66 0; %Sorghum
							1 0 0 0 0 1; %Cereal
							1 1 1 1 1 1; %NativeHa
							1 1 1 1 1 1]; %NativeHp
					else
						xpheno=		[iparameter 1 1 1 0 0; %Bt
							iparameter 1 1 1 0 0; %Cotton
							0 1 1 1 0 0; %Pigeonpea
							1 1 0 0 0 0; %Chickpea   NOTE: no chickpea in 2009
							0 1 1 1 1 0; %Mungbean
							0 1 1 1 1 0; %Sunflower
							0 0 0 0 0 0; %Pasture
							0 .66 .66 .66 .66 0; %Corn
							0 .66 .66 .66 .66 0; %Sorghum
							1 0 0 0 0 1; %Cereal
							1 1 1 1 1 1; %NativeHa
							1 1 1 1 1 1]; %NativeHp
					end

					K=[];
					Q=[];
					for y=1:4
						Q=[Q (refuge.*hab(y,:))*xpheno./(((refuge+Bt).*hab(y,:))*xpheno)];
						K=[K ((refuge+Bt).*hab(y,:))*xpheno];
					end
					y=5;
					Q=[Q (refuge.*hab(y,:))*xpheno(:,1:3)./(((refuge+Bt).*hab(y,:))*xpheno(:,1:3))];
					K=[K ((refuge+Bt).*hab(y,:))*xpheno(:,1:3)];
					y=6;
					Q=[Q (refuge.*hab(y,:))*xpheno(:,4:6)./(((refuge+Bt).*hab(y,:))*xpheno(:,4:6))];
					K=[K ((refuge+Bt).*hab(y,:))*xpheno(:,4:6)];                     

					% Density-independent mortality at the time of harvesting
					F1=F1base*ones(1,length(Q));
					F2=F2base*ones(1,length(Q));

					if icase == 2
						F1=F1base*K/max(K);
						F2=F2base*K/max(K);
					end

					if icase == 3
						freqflag=1;
					else
						freqflag=0;
					end

					% END parameter variations

					% set up survivals
					h1=h;
					s1L=ss1;
					s1H=1;

					h2=h;
					s2L=ss2;
					s2H=1;

					s1=[s1L s1L*(1-h1)+s1H*h1 s1H];
					s2=[s2L s2L*(1-h2)+s2H*h2 s2H];

					Z=s1'*s2;
					Z=Z(:);

					sAABB=Z(1);
					sAaBB=Z(2);
					saaBB=Z(3);
					sAABb=Z(4);
					sAaBb=Z(5);
					saaBb=Z(6);
					sAAbb=Z(7);
					sAabb=Z(8);
					saabb=Z(9);

					% O1 is the selection on larvae in Bt fields; O2 is selection in non-Bt fields
					O1=diag(Z);
					O2=k*eye(9);

					sB_wAA=[sAABB sAABb sAAbb];
					sB_waa=[saaBB saaBb saabb];

					[GensToFailureP1, GensToFailureP2, selection, Xtlist, Xplist, Xelist, refugesurv, frequency]=...
						Ives_et_al_funct_25Sep16(Q,K,PP,r1m,r2m,r1f,r2f,V,F1,F2,Fbase,...
						O1,O2,initp1,initp2,Tstart,Tstop,Tmax,freqflag,figflag);

					ngens=length(Q);
					if length(selection) >= ngens
						selection=selection(1:ngens);
						refugesurv=refugesurv(1:ngens);
						frequency=frequency(1:ngens,:);
						Xt=Xtlist(1:ngens,2);
						Xp=Xplist(1:ngens,2);
						Xe=Xelist(1:ngens,2);
					else
						selection=ones(ngens,1);
						refugesurv=ones(ngens,1);
						frequency=ones(ngens,2);
						Xt=ones(ngens,1);
						Xp=ones(ngens,1);
						Xe=ones(ngens,1);
					end

					output=[output;iparameter GensToFailureP1 GensToFailureP2 max(selection) min(selection) icase rflag initp1 initp2];

					if 1 & (iparameter==0 | iparameter==.1)
						figure(1)

						subplot(4,1,1)
						plot(Q(1:ngens),['-',collist(icase),symlist(icase)])
						axis([-Inf Inf 0 1])
						ylabel('Q')
						hold on

						subplot(4,1,2)
						plot(K(1:ngens),['-',collist(icase),symlist(icase)])
						axis([-Inf Inf 0 Inf])
						ylabel('K')
						hold on

						subplot(4,1,3)
						semilogy(1./selection,['-',collist(icase),symlist(icase)])
						axis([-Inf Inf 0 Inf])
						ylabel('selection')
						hold on

						subplot(4,1,4)
						semilogy(Xp./(Q.*K)',['-',collist(icase),symlist(icase)])
						axis([-Inf Inf 0 Inf])
						ylabel('Xp in refuge')
						hold on

						selectiondata=[selectiondata iparameter*ones(size(selection)) Q' K' 1./selection  Xp./(Q.*K)'];
					end

				end
				figoutput=[figoutput;ones(size(output(:,1)))*[spflag siteflag earlyflag pupflag] output];
				figselection=[figselection;ones(30,1)*[spflag siteflag earlyflag pupflag icase] selectiondata];

				figure(100*spflag + 10*siteflag)
				plot(output(:,1),output(:,3)/max(output(:,3)),['-',collist(icase)])
				axis([0 iparameter 0 Inf])
				hold on
			end

			figure(100*spflag + 10*siteflag)
			drawnow

			dlmwrite('output.csv',figoutput,'-append')
			dlmwrite('output_selection.csv',figselection,'-append')
		end
    end
end
