# Supplementary material for: Spatio-Temporal Variation in Landscape Composition May Speed Resistance Evolution of Pests to Bt Crops
Source: PLoS One. 2017 Jan 3;12(1):e0169167. doi: 10.1371/journal.pone.0169167 (PMC5207666; doi:10.1371/journal.pone.0169167)
Supplement: S1 File — (ZIP) [file pone.0169167.s005.zip › Supplemental Information pgms/Ives_et_al_funct_25Sep16.m]

function [GensToFailureP1, GensToFailureP2, selection, Xtlist, Xplist, Xelist, refugesurv frequency]=...
	Ives_et_al_funct_25Sep16(Q,K,PP,r1m,r2m,r1f,r2f,V,F1,F2,Fbase,O1,O2,initp1,initp2,Tstart,Tstop,Tmax,freqflag,figflag)

global writeoutput

ngens=length(Q);
gen=1;

% density dependence
a=(Fbase/2 - 1)./K;
if freqflag==1
	a=0*a;
end

% initial density
x0=K(gen);

% female genotypes all set to susceptible
X=zeros(18,1);
X(1)=.5*(1-Q(gen))*x0;
X(10)=.5*Q(gen)*x0;

% male genotypes all set to susceptible
Y=zeros(18,1);
Y(1)=.5*(1-Q(gen))*x0;
Y(10)=.5*Q(gen)*x0;

% start with no pupae
Xpupa=zeros(18,1);

Wm=zeros(18,1);
Wf=zeros(18,1);

% enter loop over time
tEnd1=0;
tEnd2=0;

Pflag1=0;
Pflag2=0;

stopflag=0;
stopcounter=0;

P1=0;
P2=0;
gen=0;
season=0;
Xtlist=[];
Xplist=[];
Xelist=[];

flagselection=0;
output=[];
for t=1:Tmax
	gen=mod(gen,ngens)+1;
	season=mod(season,6)+1;
	
	if t==Tstart
		% initial gene frequencies
		p1=initp1;
		p2=initp2;

		% initially assume genotypes at H-W and unlinked
		Wi=[(1-p1)^2 2*p1*(1-p1) p1^2];
		Wj=[(1-p2)^2 2*p2*(1-p2) p2^2];

		W=Wi'*Wj;
		W=W(:);

		X(1:9)=sum(X(1:9))*W;
		X(10:18)=sum(X(10:18))*W;
		Y(1:9)=sum(Y(1:9))*W;
		Y(10:18)=sum(Y(10:18))*W;
		Xpupa(1:9)=sum(Xpupa(1:9))*W;
		Xpupa(10:18)=sum(Xpupa(10:18))*W;
	end
	
	% pre-mating movement of males
	d11=(1-r1m)+(1-Q(gen))*r1m;
	d12=(1-Q(gen))*r2m;
	d22=(1-r2m)+Q(gen)*r2m;
	d21=Q(gen)*r1m;	
	Dm=[d11 d12;d21 d22];
	Dm=kron(Dm,eye(9));

	Y=Dm*Y;

	% pre-mating movement of females due to crop changes
	d11=1-Q(gen);
	d12=1-Q(gen);
	d22=Q(gen);
	d21=Q(gen);	
	Df=[d11 d12;d21 d22];
	Df=kron(Df,eye(9));
	
	gen0=mod(gen-2,ngens)+1;
	propBtloss=1-min(1,(1-Q(gen))*K(gen)/((1-Q(gen0))*K(gen0)));
	proprefugeloss=1-min(1,Q(gen)*K(gen)/(Q(gen0)*K(gen0)));
	proploss=[propBtloss*ones(9,1); proprefugeloss*ones(9,1)];

	X=Df*(proploss.*X) + (1-proploss).*X;

	% mating assuming random mating between males and females
	Wm(1:9)=Y(1:9)/sum(Y(1:9));
	Wm(10:18)=Y(10:18)/sum(Y(10:18));

	Wf(1:9)=X(1:9)/sum(X(1:9));
	Wf(10:18)=X(10:18)/sum(X(10:18));

	W=[];
	for i=1:2
		Wmi=Wm(9*(i-1)+1:9*i);
		Wfi=Wf(9*(i-1)+1:9*i);
		for j=1:9
			W=[W;sum(sum((Wfi*Wmi').*V(:,:,j)))];
		end
	end
	X(1:9)=sum(X(1:9))*W(1:9);
	X(10:18)=sum(X(10:18))*W(10:18);
	X(isnan(X))=0;

% 	% post-mating movement of females
	d11=(1-r1f)+(1-Q(gen))*r1f;
	d12=(1-Q(gen))*r2f;
	d22=(1-r2f)+Q(gen)*r2f;
	d21=Q(gen)*r1f;	
	Df=[d11 d12;d21 d22];
	Df=kron(Df,eye(9));

	X=Df*X;

	% reproduction
	X(1:9)=F1(gen)*X(1:9);
	X(10:18)=F2(gen)*X(10:18);

	% pre-selection larval densities
	Xt=X;
	
	% selected mortality
	X(1:9)=O1*X(1:9);
	X(10:18)=O2*X(10:18);

	if freqflag==1
		X=K(gen)*X/sum(X);
	end
	
	% pre-density-dependent larval densities
	Xp=X;

	% density dependence assuming competition occurs on individual plants
	X(1:9)=X(1:9)/(1+a(gen)*sum(X(1:9))/(1-Q(gen)));
	X(10:18)=X(10:18)/(1+a(gen)*sum(X(10:18))/Q(gen));
	X(isnan(X))=0;

	% density of emerging non-diapausing adults from refuge
	Xe=X;

	% compute frequencies for larvae
	P1=(sum(X([3 6 9]))+.5*sum(X([2 5 8])) + ...
		sum(Xpupa([3 6 9]))+.5*sum(Xpupa([2 5 8])) + ...
		sum(X([12 15 18]))+.5*sum(X([11 14 17])) + ...
		sum(Xpupa([12 15 18]))+.5*sum(Xpupa([11 14 17])))/sum(X+Xpupa);

	P2=(sum(X([7 8 9]))+.5*sum(X([4 5 6])) + ...
		sum(Xpupa([7 8 9]))+.5*sum(Xpupa([4 5 6])) + ...
		sum(X([16 17 18]))+.5*sum(X([13 14 15])) + ...
		sum(Xpupa([16 17 18]))+.5*sum(Xpupa([13 14 15])))/sum(X+Xpupa);

	% compute selection for non-diapausing insects
	if t>ngens & t>Tstart & P1<10^3*initp1 & P2<10^3*initp2 & (flagselection==1 | gen==1)
		
		flagselection=1;
		
		selection=(Xt(1)*O1(1,1) + Xt(10)*(1 + a(gen)*Xt(10)/Q(gen))^(-1))/(Xt(1) + Xt(10)*(1 + a(gen)*Xt(10)/Q(gen))^(-1));
				
		Xtlist=[Xtlist;sum(Xt(1:9)) sum(Xt(10:18))];
		Xplist=[Xplist;sum(Xp(1:9)) sum(Xp(10:18))];
		Xelist=[Xelist;sum(Xe(1:9)) sum(Xe(10:18))];
		
		refugesurv=(1 + a(gen)*Xt(10)/Q(gen))^(-1);
		
		frequency=[P1 P2];
	else 
		selection=nan;
		refugesurv=nan;
		frequency=[nan nan];
	end
		
	% pupal emergence
	if season==6
		X=X+Xpupa;
		Xpupa=0*Xpupa;
	else
		Xpupa=PP(season)*X+Xpupa;
		X=(1-PP(season))*X;
	end

	% divide up sexes
	Y=.5*X;
	X=.5*X;

	Xt=[sum(Xt(1:9)) sum(Xt(10:18))];
	Xe=[sum(Xe(1:9)) sum(Xe(10:18))];
	Xp=[sum(Xp(1:9)) sum(Xp(10:18))];

	if P1>.5 && t>Tstart && Pflag1==0
		tEnd1=t;
		Pflag1=1;
		stopflag=1;
	end

	if P2>.5 && t>Tstart && Pflag2==0
		tEnd2=t;
		Pflag2=1;
		stopflag=1;
	end
	
	if stopflag==1 
		stopcounter=stopcounter+1;
		if stopcounter>Tstop
			break
		end
	end
	
	output=[output;t-Tstart+1 P1 P2 selection Xe Xp Xt refugesurv frequency gen Q(gen) a(gen)];	
end
output=output(Tstart:end,:);

writeoutput=output;

GensToFailureP1=tEnd1-Tstart-1;
GensToFailureP2=tEnd2-Tstart-1;

selection=output(:,4);
selection=selection(~isnan(selection));

refugesurv=output(:,11);
refugesurv=refugesurv(~isnan(refugesurv));

frequency=output(:,12:13);
frequency=frequency(~isnan(frequency(:,1)),:);

if figflag
	figure(100)
	set(100,'Position',[572    74   403   724])

	subplot(3,1,1)
	plot(output(:,1),output(:,2),'b',output(:,1),output(:,3),'r')
	xlabel('Time (generations)')
	ylabel('Allele frequencies')

	hold on

	subplot(3,1,2)
	plot(output(:,1),output(:,5),'k',...
				output(:,1),output(:,6),'g-')
	xlabel('Time (generations)')
	ylabel('Relative density of emerging larvae')

	hold on

	subplot(3,1,3)
	plot(output(:,1),output(:,7),'k',...
			output(:,1),output(:,8),'g-')
	xlabel('Time (generations)')
	ylabel('Relative post-selection larval density')

	hold on

	drawnow
end
