# Supplementary material for: Spatio-Temporal Variation in Landscape Composition May Speed Resistance Evolution of Pests to Bt Crops
Source: PLoS One. 2017 Jan 3;12(1):e0169167. doi: 10.1371/journal.pone.0169167 (PMC5207666; doi:10.1371/journal.pone.0169167)
Supplement: S1 File — (ZIP) [file pone.0169167.s005.zip › Supplemental Information pgms/Ives_et_al_setup_25Sep16.m]

global K Q siteflag PP

% set up pupation
if spflag==1
	pupation=[0 0 .74 .95 .95 0]; % note not 0.2 in the first element
else
	pupation=[0 0 0 .3 .7 0];
end

pupationprop=0;
for ii=2:6
	pupationprop=[pupationprop 1-(1-pupation(ii-1))^-1*(1-pupation(ii))];
end
PP=pupationprop;

load 'CropSummaryMatlab_25Sep16.txt' -ascii
dbase=CropSummaryMatlab_25Sep16;
% sum(dbase(:,4:end-1)')-dbase(:,end)'

%1 Season
%2 Year	
%3 Site	(1=Cecil Plains, 2=Nandi, 3=Pampas)

%4 Cotton50_50	
%5 BtCotton	
%6 Buildings	
%7 Canary	
%8 Cereal	
%9 ChickPea	
%10 ConventionalCotton	
%11 Corn	
%12 Cowpea	
%13 DrylandCotton	
%14 FailedCotton	
%15 FailedSorghum	
%16 Fallow	
%17 ForageSorghum	
%18 FrenchMillet	
%19 Leucaena	
%20 Lucerne	
%21 Mungbean	
%22 NativeVeg	
%23 Oats	
%24 Olives	
%25 Pasture	
%26 PigeonPea	
%27 PPCotSorTrials	
%28 Red Poona Beans	
%29 RiparianVeg	
%30 Roads	
%31 Sorghum	
%32 Soybean	
%33 Sunflower	
%34 Unknown	
%35 VegChickPea	
%36 WaterStorage	
%37 GrandTotal

% pick site
d=dbase(dbase(:,3)==siteflag,:);

% proportion of landscape in crops weighted by preference
BtCotton=cBtCotton*(d(:,5)+d(:,4)/2)./d(:,37);
Cotton=cCotton*(d(:,10)+d(:,13)+d(:,4)/2)./d(:,37);
Pigeonpea=cPigeonpea*d(:,26)./d(:,37);
Chickpea=cChickpea*d(:,9)./d(:,37);
Mungbean=cMungbean*(d(:,21)+d(:,32))./d(:,37);
Sunflower=cSunflower*d(:,33)./d(:,37);
Pasture=cPasture*d(:,25)./d(:,37);
Corn=cCorn*d(:,11)./d(:,37);
Sorghum=cSorghum*(d(:,17)+d(:,31))./d(:,37);
Cereal=cCereal*(d(:,8)+d(:,23)+d(:,18))./d(:,37);
NativeHa=cNativeHa*(d(:,19)+d(:,20)+d(:,22)+d(:,29))./d(:,37);
NativeHp=cNativeHp*(d(:,19)+d(:,20)+d(:,22)+d(:,29))./d(:,37);
	
hab=[BtCotton Cotton Pigeonpea Chickpea Mungbean Sunflower ...
	Pasture Corn Sorghum Cereal NativeHa NativeHp];
refugeHa=[0 1 1 1 1 1 1 1 1 1 1 0];
refugeHp=[0 1 1 1 1 0 0 0 0 0 0 1];
Bt=[1 0 0 0 0 0 0 0 0 0 0 0];
if spflag==1
	refuge=refugeHa;
else
	refuge=refugeHp;
end
